# Supplementary material for: Mathematical Model of Clonal Evolution Proposes a Personalised Multi-Modal Therapy for High-Risk Neuroblastoma
Source: Cancers (Basel). 2023 Mar 26;15(7):1986. doi: 10.3390/cancers15071986 (PMC10093626; doi:10.3390/cancers15071986)
Supplement: Supplementary file 1 [file cancers-15-01986-s001.zip]

Archive with 1 entries (1 files):
- cancers-2226123-supplementary.pdf
